# Supplementary material for: Phospholipid Scramblase 4 (PLSCR4) Regulates Adipocyte Differentiation via PIP3-Mediated AKT Activation
Source: Int J Mol Sci. 2022 Aug 29;23(17):9787. doi: 10.3390/ijms23179787 (PMC9456373; doi:10.3390/ijms23179787)
Supplement: Supplementary file 1 [file ijms-23-09787-s001.zip]

Archive with 1 entries (1 files):
- ijms-1830638-supplementary.pdf
